# Supplementary material for: Carboplatin-resistance-related DNA damage repair prognostic gene signature and its association with immune infiltration in breast cancer
Source: Front Immunol. 2025 Jan 29;16:1522149. doi: 10.3389/fimmu.2025.1522149 (PMC11813922; doi:10.3389/fimmu.2025.1522149)
Supplement: Supplementary file 2 [file Table1.xls]

## Sheet: Sheet1
Table S1. The carboplatin-resistant DDR genes significantly associated with the OS
Gene	HR	L95CI	H95CI	pvalue
FBXO6	0.94592	0.91293	0.980103	0.00214333
TONSL	1.06929	1.01583	1.12557	0.0104625
ENDOV	0.824583	0.716129	0.949462	0.00734557
PRKDC	1.01217	1.00327	1.02116	0.00725338
XRCC1	0.939785	0.903073	0.97799	0.00225321
CDK2	1.03124	1.00066	1.06277	0.0451979
POLR2J	0.983632	0.96867	0.998825	0.0348329
POLR2L	0.994716	0.990127	0.999326	0.0247337
JMY	1.09705	1.00305	1.19986	0.0427032
GADD45G	0.980418	0.961543	0.999664	0.0461636
POLA1	1.06295	1.00498	1.12425	0.0328625
TAOK1	1.04503	1.02282	1.06773	5.86e-05
RRM2B	1.01975	1.00245	1.03735	0.0250981
XAB2	0.964212	0.931935	0.997607	0.0359151
FANCM	1.51571	1.11345	2.06329	0.0082201
NONO	1.00959	1.00355	1.01567	0.00183672
RAD21	1.00381	1.00129	1.00633	0.00298844
FOS	0.997948	0.996111	0.999789	0.0289423
UBE2T	1.00748	1.00057	1.01444	0.0338403
DDB2	0.885031	0.814924	0.961169	0.00372497
GADD45A	0.955844	0.929279	0.983168	0.00168741
PNKP	0.943332	0.892402	0.997168	0.0393884
HUWE1	1.01617	1.00156	1.031	0.0299594
BTG2	0.997245	0.99516	0.999334	0.00977394
PARPBP	1.12548	1.02163	1.23989	0.0167034
ZRANB3	1.84325	1.10701	3.06916	0.0187355
POLR2C	1.03103	1.01563	1.04666	6.89e-05
