# Supplementary material for: Carboplatin-resistance-related DNA damage repair prognostic gene signature and its association with immune infiltration in breast cancer
Source: Front Immunol. 2025 Jan 29;16:1522149. doi: 10.3389/fimmu.2025.1522149 (PMC11813922; doi:10.3389/fimmu.2025.1522149)
Supplement: Supplementary file 4 [file Table3.xls]

## Sheet: Tabls S2
Table S2. Drug sensitivity in high- and low-risk groups in GSE20685
	p_value	statistic	IC50_low_risk	IC50_high_risk
Doxorubicin	0.00764201	9376	-1.80384	-1.68107
Etoposide	0.00740557	9368	1.46836	1.66883
Gemcitabine	0.000935221	8889	-2.45755	-2.1804
Mitomycin.C	0.0376748	9823	-0.800489	-0.677362
CP466722	0.697432	11105	2.37877	2.37929
Bleomycin	0.153868	10318	1.66316	1.76858
PI.103	0.0600146	9973	0.92161	1.01619
Pemetrexed	0.0554986	9947	2.63623	2.76385
Cisplatin	0.000692954	8826	2.75835	2.92389
Cytarabine	0.438373	10812	0.215272	0.272265
Methotrexate	0.0605548	9976	-0.584866	-0.470171
Olaparib	0.0137193	9530	3.45208	3.51682
Veliparib	0.0280212	9733	3.80235	3.8505
NU7441	0.0322228	9775	2.28094	2.3359
Mirin	0.330081	12140	4.79899	4.76206
Rucaparib	0.259814	12256	3.45032	3.42483
AZ20	5.39e-05	8336	0.776095	0.935016
Talazoparib	0.495638	11918	2.12914	2.1413
Temozolomide	0.000181893	8560	5.48388	5.60103
SN.38	0.0455759	12918	-4.29294	-4.43046
Camptothecin	0.936972	11340	-2.22201	-2.22577
Irinotecan	0.196963	12380	2.58612	2.69235
Oxaliplatin	0.0896033	12689	3.66319	3.76355
Niraparib	0.76481	11628	4.16813	4.18287
Epirubicin	0.328122	12143	-0.999349	-0.932553
Cyclophosphamide	0.0121863	9498	5.22355	5.15515
Leflunomide	0.324873	10653	5.01007	4.98534
Carmustine	0.00141924	8979	6.07846	6.16847
Topotecan	0.756779	11636	0.130953	0.172768
Teniposide	0.606336	11009	0.473171	0.510457
Mitoxantrone	0.00986553	13359	0.411029	0.657246
Nelarabine	0.0541674	9939	5.88433	5.95203
Telomerase.Inhibitor.IX	0.786011	11194	0.605922	0.628059
Pyridostatin	0.747775	11156	3.41222	3.42172
VE821	0.00269159	9123	3.9646	4.15394
